# Supplementary material for: Assessing Heat Tolerance in Creeping Bentgrass Lines Based on Physiological Responses
Source: Plants (Basel). 2022 Dec 22;12(1):41. doi: 10.3390/plants12010041 (PMC9824340; doi:10.3390/plants12010041)
Supplement: Supplementary file 1 [file plants-12-00041-s001.zip]

Archive with 1 entries (1 files):
- plants-2102107-supplementary.pdf
